# Supplementary material for: Nicotinamide Counteracts the Detrimental Effect of Endothelin-1 on Uterine Decidualization During Early Pregnancy by Influencing EDNRB
Source: Cells. 2025 Oct 22;14(21):1645. doi: 10.3390/cells14211645 (PMC12608920; doi:10.3390/cells14211645)
Supplement: Supplementary file 1 [file cells-14-01645-s001.zip]

Archive with 1 entries (1 files):
- cells-3926256-supplementary.pdf
